# Supplementary material for: Natural and Synthetic Polymer Scaffolds Comprising Upconversion Nanoparticles as a Bioimaging Platform for Tissue Engineering
Source: Molecules. 2022 Oct 3;27(19):6547. doi: 10.3390/molecules27196547 (PMC9573624; doi:10.3390/molecules27196547)
Supplement: Supplementary file 1 [file molecules-27-06547-s001.zip]

Archive with 1 entries (1 files):
- molecules-1910095-supplementary.pdf
